# Supplementary material for: Organized and Fugitive VOC Emissions from Typical Industrial Parks and Their Impact on Secondary Pollution
Source: Toxics. 2026 Mar 10;14(3):242. doi: 10.3390/toxics14030242 (PMC13030287; doi:10.3390/toxics14030242)
Supplement: Supplementary file 1 [file toxics-14-00242-s001.zip]

Archive with 1 entries (1 files):
- toxics-4171043-supplementary.pdf
